# Supplementary material for: Evaluation of ISSA proactive leading indicators for safety, health and well-being: Application of multi-criteria decision-making methods based on hesitant fuzzy
Source: PLoS One. 2025 Sep 2;20(9):e0322575. doi: 10.1371/journal.pone.0322575 (PMC12404562; doi:10.1371/journal.pone.0322575)
Supplement: S1 Data — (XLSX) [file pone.0322575.s001.xlsx]

## Sheet: Sheet1
Row	Petrochemical name	Number of responses	EXPERTS		question1	question2	question3	question4	question5	question6	question7	question8	question9	question10	question11	question12	question13	question14
1			EXPERT1	SAFETY	2	1	2	2	2	2	3	3	1	3	3	2	2	3
				HEALTH	2	1	2	2	2	2	3	3	1	3	3	2	2	3
				WELL-BEING	2	1	2	2	2	2	3	3	1	3	3	2	2	3
				Current status	a lot	medium	medium	medium	medium	medium	medium	medium	medium	medium	a lot	medium	medium	a lot
				Desired status	a lot	medium	medium	medium	medium	medium	medium	medium	medium	medium	medium	medium	medium	medium
2	Shahid Tondgoyan Petrochemical	5	EXPERT1	SAFETY	4	2	3	3	3	2	3	3	2	4	4	4	2	4
				HEALTH	3	2	3	3	3	2	3	3	2	3	3	3	2	2
				WELL-BEING	2	1	2	2	2	1	2	1	1	2	2	2	1	1
				Current status	a lot	a lot	a lot	medium	medium	medium	a lot	a lot	few	a lot	a lot	a lot	medium	medium
				Desired status	Very good	Very good	a lot	a lot	medium	medium	a lot	very much	very much	a lot	very much	very much	very much	medium
			EXPERT2	SAFETY	2	3	4	3	4	2	4	3	3	1	4	3	3	3
				HEALTH	2	2	4	2	3	2	3	3	3	1	4	3	3	3
				WELL-BEING	4	3	0	2	3	2	4	3	3	1	3	3	3	2
				Current status	زیاد	very much	a lot	a lot	medium	medium	a lot	a lot	very much	medium	very much	very much	very much	very much
				Desired status	very much	very much	very much	very much	very much	very much	very much	very much	very much	very much	very much	very much	very much	very much
			EXPERT3	SAFETY	4	2	4	3	3	3	4	4	4	4	4	3	4	4
				HEALTH	4	4	4	3	4	4	4	4	4	4	4	4	4	4
				WELL-BEING	3	2	3	3	3	3	4	3	4	3	4	4	4	4
				Current status	a lot	very much	very much	a lot	medium	a lot	a lot	a lot	very much	very much	very much	very much	very much	very much
				Desired status	very much	very much	very much	very much	very much	very much	very much	very much	very much	very much	very much	very much	very much	very much
			EXPERT4	SAFETY	3	2	3	3	3	4	3	3		3	3	3	2	2
				HEALTH	2	2	3	3	3	4	3	3		3	3	3	2	2
				WELL-BEING	2	2	2	2	2	2	2	2	2	2	2	2	2	2
				Current status	medium	a lot	medium	medium	medium	a lot	a lot	a lot	a lot	a lot	a lot	medium	a lot	medium
				Desired status	a lot	medium	a lot	a lot	a lot	a lot	a lot	a lot	a lot	a lot	a lot	a lot	a lot	a lot
			EXPERT5	SAFETY	3	3	3	3	3	3	3	3	3	4	4	4	4	4
				HEALTH	3	3	3	3	3	3	3	3	3	4	4	4	3	3
				WELL-BEING	3	3	2	2	2	3		3	3	3	4	3	3	3
				Current status	a lot	medium	a lot	a lot	a lot	a lot	a lot	a lot	medium	a lot	very much	a lot	a lot	medium
				Desired status	a lot	very much	a lot	a lot	very much	very much	a lot	very much	a lot	a lot	very much	a lot	a lot	very much
3	Fajr Energy Persian Gulf	4	EXPERT1	SAFETY	3	1	2	3	2	2	2	2	2	1	3	3	2	2
				HEALTH	2	1	2	3	2	2	2	2	2	1	3	3	2	2
				WELL-BEING	2	1	2	3	2	2	2		2	1	3	3	2	2
				Current status	medium	medium	medium	medium	medium	medium	زیاد	medium	medium	medium	a lot		medium	a lot
				Desired status	a lot	a lot	a lot	medium	medium	a lot	a lot	a lot	medium	medium	medium	a lot	a lot	a lot
			EXPERT2	SAFETY	3	1	2	3	2	2	2	2	1	1	3	3	2	2
				HEALTH	2	1	2	3	2	2	2	2	1	1	3	3	2	2
				WELL-BEING	2	1	2	3	2	2	2		1	1	3	3	2	2
				Current status	medium	medium	medium	medium	medium	medium	a lot	medium	medium	medium	medium	a lot	a lot	a lot
				Desired status	a lot	a lot	a lot	medium	medium	a lot	a lot	a lot	a lot	a lot	a lot	a lot	a lot	a lot
			EXPERT3	SAFETY	3	0	3	2	4	3	4	3	0	2	4	3	3	3
				HEALTH	2	0	3	3	0	3	2	3	0	1	4	3	3	2
				WELL-BEING	0	0	2	1	0	2	2	2	0	1	4	3	2	1
				Current status	medium	few	a lot	few	a lot	a lot	very much	a lot	few	medium	very much	a lot	few	few
				Desired status	a lot	a lot	a lot	a lot	a lot	a lot	a lot	a lot	a lot	a lot	a lot	a lot	a lot	a lot
			EXPERT4	SAFETY	2	2	2	2	1	2	2	2	3	1	2	2	2	3
				HEALTH	2	1	2	2	2	1	2	2	2	1	2	2	2	3
				WELL-BEING	1	1	1	1	1	1	1	1	1	1	1	1	1	2
				Current status	a lot	a lot	a lot	a lot	medium	medium	medium	medium	medium	medium	medium	a lot	a lot	a lot
				Desired status	very much	very much	very much	very much	a lot	very much	a lot	very much	a lot	a lot	a lot	زیاد	a lot	a lot
4	Buali Petrochemical	5	EXPERT1	SAFETY	3	3	3	3	0	4	4	3	3	3	3	3	3	3
				HEALTH	3	3	3	2	0	4	3	3	3	3	3	3	3	1
				WELL-BEING	2	2	1	0	0	2	2	1	2	2	0	1	2	1
				Current status	medium	medium	a lot	medium	medium	a lot	a lot	a lot	a lot	a lot	a lot	a lot	a lot	a lot
				Desired status	medium	medium	a lot	a lot	a lot	a lot	a lot	a lot	a lot	a lot	a lot	a lot	a lot	a lot
			EXPERT2	SAFETY	4	3	3	3	3	3	4	4	3	3	4	4	4	3
				HEALTH	3	4	3	3	3	3	3	2	3	2	2	2	3	2
				WELL-BEING	3	4	3	3	3	3	3	2	3	2	2	2	3	2
				Current status	a lot	a lot	a lot	medium	medium	medium	a lot	a lot	a lot	medium	a lot	a lot	a lot	a lot
				Desired status	a lot	a lot	a lot	a lot	a lot	a lot	a lot	a lot	a lot	a lot	a lot	a lot	a lot	a lot
			EXPERT3	SAFETY	1	2		3	1	1	2	3	3	3	3	2	3	1
				HEALTH	1	2	3	2	1	2	2	3	1	3	3	1	2	1
				WELL-BEING	1	2	3	2	1	2	2	2	1	1	1	1	1	0
				Current status	medium	few	few	few	few	medium	medium	a lot	few	medium	few	few	few	medium
				Desired status	few	few	few	medium	few	few	medium	medium	few	medium	very little	few	few	a lot
			EXPERT4	SAFETY	4	4	4	4	3	4	4	4	3	4	4	4	4	4
				HEALTH	4	4	4	3	3	4	3	4	3	4	4	3	2	4
				WELL-BEING	2	3	2	2	2	2	1	2	2	3	4	3	2	3
				Current status	very much	very much	very much	very much	a lot	very much	very much	very much	very much	very much	very much	very much	a lot	very much
				Desired status	very much	very much	very much	very much	very much	very much	very much	a lot	very much	a lot	very much	very much	a lot	very much
			EXPERT5	SAFETY	4	4	4	4	4	4	4	4	4	4	4	4	4	4
				HEALTH	4	4	4	4	4	4	4	4	4	4	4	4	4	4
				WELL-BEING	4	4	4	4	4	4	4	4	4	4	4	4	4	4
				Current status	very much	very much	very much	very much	very much	very much	very much	very much	very much	very much	very much	very much	very much	very much
				Desired status	very much	very much	very much	very much	very much	very much	very much	very much	very much	very much	very much	very much	very much	very much
5	Pars Petrochemical	4	EXPERT1	SAFETY	3	1	3	2	2	4	4	3	2	3	4	4	3	2
				HEALTH	2	1	3	2	1	4	2	2	1	3	2	2	3	0
				WELL-BEING	2	1	1	2	1	2	0	1	1	1	0	2	1	0
				Current status	medium	medium	a lot	a lot	medium	a lot	a lot	a lot	medium	medium	few	medium	medium	few
				Desired status	very much	very much	very much	a lot	medium	a lot	a lot	a lot	a lot	a lot	a lot	a lot	a lot	a lot
			EXPERT2	SAFETY	2	1	3	1	2	3	2	3	3	2	2	2	3	0
				HEALTH	2	1	3	1	1	3	1	2	3	0	1	2	3	0
				WELL-BEING	2	1	3	1	0	3	0	1	2	0	0	2	2	0
				Current status	few	few	medium	few	few	medium	few	few	very little	medium	few	medium	few	medium
				Desired status	very much	very much	very much	a lot	medium	very much	a lot	very much	very much	a lot	a lot	a lot	a lot	a lot
			EXPERT3	SAFETY	2	1	3			1	1		1	1	3	3	3	2
				HEALTH	1	2	3			1	1		3	3	2	3	3	2
				WELL-BEING	1	2	3			3	1		2	1	3	3	3	2
				Current status	medium	a lot	a lot	a lot	medium	medium	a lot	a lot	a lot	medium	medium	few	medium	medium
				Desired status
			EXPERT4	SAFETY	3	3	3	3	3	3	3	3	3	3	3	3	3	3
				HEALTH	3	3	3	3	3	3	3	3	3	3	3	3	3	3
				WELL-BEING	3	3	3	3	3	3	3	3	3	3	3	3	3	3
				Current status	a lot	a lot	a lot	a lot	a lot	a lot	a lot	medium	a lot	a lot	a lot	a lot	a lot	medium
				Desired status	a lot	a lot	a lot	a lot	a lot	a lot	a lot	a lot	a lot	a lot	a lot	a lot	a lot	a lot
6	Lordegan Petrochemical	3	EXPERT1	SAFETY	3	1	3	2	2	3	3	3	2	2	3	3	2	3
				HEALTH	3	1	3	2	2	3	3	3	2	1	3	3	2	3
				WELL-BEING	3	1	3	2	2	3	2	3	2	1	3	3	2	3
				Current status	medium	medium	medium	a lot	medium	few	a lot	a lot	medium	few	a lot	a lot	a lot	a lot
				Desired status	medium	a lot	a lot	a lot	a lot	medium	medium	medium	a lot	a lot	a lot	a lot	a lot	a lot
			EXPERT2	SAFETY	2	3	2	3	3	3	3	3	2	3	3	3	2	3
				HEALTH	1	1	1	2	0	2	2	2	2	2	3	3	2	1
				WELL-BEING	1	1	1	2	1	2	1	2	2	2	2	2	2	2
				Current status	medium	few	medium	medium	few	medium	few	medium	medium	medium	a lot	a lot	very much	medium
				Desired status	a lot	very much	very much	very much	a lot	a lot	a lot	a lot	a lot	a lot	very much	very much	very much	very much
			EXPERT3	SAFETY	3	1	2	1	2	3	3	3	1	3	3	2	1	2
				HEALTH	1	3	3	1	2	3	3	3	1	3	3	2	2	2
				WELL-BEING	1	0	3	0	2	2	3	3	0	2	1	0	1	2
				Current status	few	very little	few	few	few	medium	medium	medium	few	medium	a lot	medium	few	very little
				Desired status	a lot	very much	a lot	very much	a lot	a lot	a lot	a lot	very much	a lot	very much	very much	very much	very much
	Shiraz Petrochemical	2	EXPERT1	SAFETY	3	3	4	3	2	2	4	3	3	3	4	4	2	4
				HEALTH	3	3	4	3	3	3	4	3	3	3	3	2	2	4
				WELL-BEING	2	3	2	3	2	3	3	2	3	3	2	2	2	2
				Current status	medium	medium	a lot	medium	few	medium	medium	medium	few	medium	a lot	a lot	medium	very little
				Desired status	a lot	very much	a lot	a lot	a lot	medium	medium	a lot	a lot	a lot	a lot	medium	a lot	a lot
			EXPERT2	SAFETY	2	1	2	2	2	3	3	3	2	1	3	3	2	2
				HEALTH	3	1	2	1	1	2	2	2	2	1	3	3	2	2
				WELL-BEING	2	1	1	1	1	1	1	2	2	1	1	2	1	2
				Current status	medium	medium	medium	a lot	medium	few	medium	medium	few	medium	medium	medium	few	few
				Desired status	medium	few	medium	medium	few	few	medium	medium	few	medium	medium	medium	few	medium
	Arvand Petrochemical	2	EXPERT1	SAFETY	3	2	3	2	2	3	3	2	2	3	3	2	2	2
				HEALTH	3	2	3	3	3	3	3	2	2	3	3	1	2	2
				WELL-BEING	2	2	3	2	2	3	2	2	2	3	3	1	2	2
				Current status	medium	medium	few	medium	medium	medium	medium	medium	few	few	few	few	medium	few
				Desired status	very much	very much	very much	a lot	a lot	a lot	a lot	a lot	a lot	a lot	a lot	a lot	a lot	very much
			EXPERT2	SAFETY	1	2	2	3	3	3	3	3	3	3	3	3	3	2
				HEALTH	2	2	2	3	3	2	2	3	3	2	3	2	3	2
				WELL-BEING	0	1	1	1	2	2	1	2	2	0	3	1	1	1
				Current status	a lot	a lot	medium	a lot	very much	a lot	a lot	very much	a lot	a lot	very much	very much	very much	very much
				Desired status	a lot	a lot	a lot	a lot	a lot	a lot	very much	a lot	very much	a lot	very much	very much	very much	very much
	Mehr Petrochemical	2	EXPERT1	SAFETY	3	2	3	3	3	3	3	3	3	3	3	3	3	3
				HEALTH	3	2	3	3	3	3	3	3	3	3	3	3	3	3
				WELL-BEING	2	1	3	2	3	2	3	3	2	3	2	1	3	3
				Current status	medium	a lot	a lot	a lot	a lot	medium	a lot	a lot	medium	a lot	a lot	a lot	a lot	a lot
				Desired status	medium	a lot	a lot	a lot	a lot	a lot	a lot	a lot	a lot	a lot	a lot	a lot	a lot	a lot
			EXPERT2	SAFETY	2	0	3	4	4	3	4	3	1	2	4	3	3	1
				HEALTH	2	0	3	4	4	3	4	3	1	2	4	3	3	1
				WELL-BEING	2	0	3	4	4	3	4	3	1	2	4	3	3	1
				Current status	few	few	a lot	a lot	medium	medium	a lot	medium	medium	few	a lot	medium	medium	few
				Desired status	a lot	a lot	a lot	a lot	a lot	a lot	a lot	a lot	a lot	a lot	a lot	a lot	a lot	a lot
	Pars Glycol Petrochemical	2	EXPERT1	SAFETY	2	2	3	2	2	2	3	2	3	2	3	3	3	2
				HEALTH	2	2	3	2	2	2	3	2	3	2	3	3	3	2
				WELL-BEING	2	2	3	2	2	2	3	2	3	2	3	3	3	2
				Current status	medium	medium	medium	a lot	medium	medium	a lot	a lot	medium	a lot	a lot	medium	medium	medium
				Desired status	a lot	medium	medium	medium	medium	medium	medium	medium	medium	medium	medium	medium	medium	medium
			EXPERT2	SAFETY	2	2	3	2	2	2	3	2	3	2	3	3	3	2
				HEALTH	2	2	3	2	2	2	3	2	3	2	3	3	3	2
				WELL-BEING	2	2	3	2	2	2	3	2	3	2	3	3	3	2
				Current status	medium	medium	medium	a lot	medium	medium	a lot	a lot	medium	a lot	a lot	medium	medium	medium
				Desired status	a lot	medium	medium	medium	medium	medium	medium	medium	medium	medium	medium	medium	medium	medium
	Bushehr	1	EXPERT1	SAFETY	1	1	1	1	0	0	2	2	1	2	2	2	0	1
				HEALTH	1	1	1	1	0	0	2	1	1	2	2	2	0	1
				WELL-BEING	1	1	1	1	0	0	2	1	1	2	2	2	0	1
				Current status	medium	few	few	few	few	few	few	few	few	medium	medium	few	few	few
				Desired status	a lot	a lot	a lot	a lot	a lot	a lot	a lot	a lot	a lot	a lot	a lot	a lot	a lot	a lot
			EXPERT2	SAFETY	4	1	2	2	1	1	2	0	1	0	3	1	1	3
				HEALTH	2	1	2	2	1	1	2	0	1	0	3	1	1	3
				WELL-BEING	2	1	2	2	1	1	2	0	1	0	3	1	1	3
				Current status	medium	medium	medium	medium	medium	medium	medium	medium	medium	few	a lot	few	a lot	a lot
				Desired status	very much	very much	a lot	a lot	a lot	medium	a lot	a lot	a lot	a lot	a lot	a lot	a lot	a lot
	Ilam Petrochemical	2	EXPERT1	SAFETY	2	0	2	2	0	1	2	1	0	2	3	2	2	2
				HEALTH	2	0	2	2	0	1	1	1	0	2	3	2	2	0
				WELL-BEING	2	0	1	1	0	1	1	1	0	1	3	2	2	0
				Current status	few	medium	few	medium	few	few	few	few	medium	few	medium	few	few	very little
				Desired status	a lot	very much	a lot	very much	a lot	a lot	very much	a lot	a lot	a lot	very much	very much	very much	very much
			EXPERT2	SAFETY	2	0	2	1	1	2	2	2	2	2	2	3	3	2
				HEALTH	2	0	1	1	1	2	2	2	2	2	3	3	2	2
				WELL-BEING	2	0	1	1	0	1	2	1	1	2	2	2	2	1
				Current status	few	very little	few	few	few	few	medium	few	few	few	medium	medium	few	few
				Desired status	a lot	a lot	a lot	a lot	a lot	a lot	a lot	a lot	a lot	a lot	a lot	a lot	a lot	a lot
	Jam Petrochemical	3	EXPERT1	SAFETY	3	2	4	2	4	3	3	4	4	3	4	3	3	4
				HEALTH	4	2	4	2	3	3	3	4	3	3	4	3	3	3
				WELL-BEING	3	2	3	2	2	2	2	3	2	2	3	2	2	2
				Current status	medium	medium	medium	medium	medium	medium	medium	medium	medium	medium	medium	medium	medium	medium
				Desired status	a lot	a lot	a lot	medium	a lot	medium	a lot	a lot	medium	medium	a lot	medium	medium	a lot
			EXPERT2	SAFETY	3	1	4	3	2	4	4	4	3	3	4	4	3	4
				HEALTH	2	0	4	2	2	4	3	4	2	3	4	4	3	1
				WELL-BEING	1	0	1	1	1	1	1	1	0	1	1	1	2	1
				Current status	a lot	medium	medium	a lot	medium	a lot	very much	a lot	medium	a lot	very much	very much	a lot	medium
				Desired status	very much	a lot	very much	very much	very much	very much	very much	very much	very much	a lot	very much	very much	very much	very much
			EXPERT3	SAFETY	2	3	4	3	4	4	4	4	4	4	4	4	3	2
				HEALTH	2	3	3	3	4	4	3	4	4	4	4	4	2	3
				WELL-BEING	1	1	2	2	1	2	1	2	1	3	2	1	1	2
				Current status	medium	a lot	a lot	medium	a lot	a lot	a lot	a lot	a lot	medium	very much	very much	a lot	a lot
				Desired status	very much	very much	very much	a lot	a lot	a lot	very much	a lot	medium	medium	very much	a lot	medium	a lot
	Karun	4	EXPERT1	SAFETY	2	0	2	2	1	3	2	1	1	1	2	1	2	2
				HEALTH	1	0	1	1	1	3	2	1	1	1	2	1	2	2
				WELL-BEING	1	0	1	1	1	3	2	1	1	1	2	1	2	2
				Current status	medium	medium	medium	a lot	few	medium	few	medium	medium	few	medium	few	few	medium
				Desired status	few	few	medium	medium	few	few	few	few	few	few	few	few	few	few
			EXPERT2	SAFETY	3	4	4	4	3	4	4	4	4	4	4	4	4	4
				HEALTH	3	4	4	4	2	4	4	4	4	4	4	4	4	4
				WELL-BEING	3	4	3	4	3	4	4	4	4	4	4	4	4	4
				Current status	very much	very much	very much	very much	a lot	very much	very much	very much	very much	very much	very much	very much	a lot	very much
				Desired status	very much	very much	very much	very much	very much	very much	very much	a lot	very much	a lot	very much	very much	a lot	very much
			EXPERT3	SAFETY	4	3	4	2	3	3	3	4	3	3	3	4	4	4
				HEALTH	4	3	4	3	3	3	3	4	3	3	4	4	4	4
				WELL-BEING	3	3	3	2	3	2	2	3	3	2	4	4	4	4
				Current status	very much	a lot	a lot	medium	a lot	a lot	very much	a lot	a lot	a lot	very much	very much	very much	very much
				Desired status	very much	very much	very much	a lot	a lot	a lot	very much	very much	a lot	a lot	very much	very much	very much	very much
			EXPERT4	SAFETY	4	3	4	4	4	3	3	3	3	3	4	4	3	3
				HEALTH	4	3	4	4	4	3	3	3	3	3	4	4	3	3
				WELL-BEING	3	3	4	4	4	3	3	3	3	3	4	4	3	3
				Current status	a lot	a lot	a lot	a lot	a lot	very much	very much	very much	a lot	a lot	very much	very much	a lot	very much
				Desired status	a lot	a lot	a lot	a lot	a lot	a lot	a lot	a lot	a lot	a lot	very much	very much	a lot	very much
	Kavian	3	EXPERT1	SAFETY	2	2	2	2	0	2	2	2	1	2	1	2	2	2
				HEALTH	1	1	1	1	0	2	0	0	0	1	1	2	0	2
				WELL-BEING	0	0	0	0	0	0	0	0	0	0	0	1	0	0
				Current status	medium	medium	few	few	few	medium	medium	medium	medium	medium	few	medium	medium	medium
				Desired status	very much	very much	a lot	a lot	a lot	very much	a lot	a lot	a lot	a lot	very much	very much	a lot	very much
			EXPERT2	SAFETY	2	1	3	3	3	3	3	3	1	1	3	3	2	2
				HEALTH	1	1	1	1	0	3	3	3	1	1	3	3	1	1
				WELL-BEING	2	1	3	1	1	3	3	3	1	1	3	3	1	1
				Current status	medium	medium	a lot	few	medium	medium	a lot	medium	few	few	a lot	a lot	medium	few
				Desired status	medium	medium	a lot	few	medium	medium	medium	medium	few	medium	a lot	a lot	few	few
			EXPERT3	SAFETY	2	1	2	3	2	2	2	3	2	2	3	3	3	3
				HEALTH	2	1	2	3	2	2	2	3	2	2	3	3	3	3
				WELL-BEING	2	1	2	3	2	2	2	3	2	2	3	3	3	3
				Current status	medium	few	few	few	very little	few	few	few	very little	few	few	few	few	few
				Desired status	few	few	few	very little	few	few	few	few	very little	few	medium	few	medium	medium
	Khuzestan	2	EXPERT1	SAFETY	4	3	4	3	4	4	4	4	4	3	4	4	4	3
				HEALTH	3	2	3	3	3	3	3	4	4	2	3	3	3	3
				WELL-BEING	3	2	3	3	3	3	3	3	3	2	3	3	3	3
				Current status	a lot	a lot	very much	medium	very much	very much	very much	very much	a lot	a lot	a lot	very much	a lot	very much
				Desired status	very much	very much	very much	a lot	very much	very much	very much	very much	a lot	a lot	very much	very much	very much	very much
			EXPERT2	SAFETY	4	4	4	4	4	4	4	4	4	4	4	4	4	4
				HEALTH	4	4	4	4	4	4	4	4	4	4	4	4	4	4
				WELL-BEING	4	4	4	4	4	4	4	4	4	4	4	4	4	4
				Current status	a lot	very much	a lot	a lot	a lot	a lot	a lot	a lot	a lot	a lot	a lot	a lot	a lot	a lot
				Desired status	a lot	a lot	a lot	a lot	a lot	a lot	a lot	a lot	a lot	a lot	a lot	a lot	a lot	a lot
	Imam Port	2	EXPERT1	SAFETY	3	3	3	3	3	3	3	3	3	3	3	3	3	3
				HEALTH	2	2	3	3	2	3	2	2	2	2	2	2	1	2
				WELL-BEING	2	2	3	2	2	3	2	2	2	2	2	2	1	2
				Current status	medium	medium	medium	medium	medium	medium	medium	medium	medium	medium	medium	medium	medium	medium
				Desired status	medium	medium	medium	medium	medium	medium	medium	medium	medium	medium	medium	medium	medium	medium
			EXPERT2	SAFETY	3													3
				HEALTH	3	0	3	3	2	3	4	3	2	4	3	3	2	3
				WELL-BEING	2													1
				Current status	a lot	a lot	a lot	a lot	medium	a lot	a lot	a lot	medium	a lot	a lot	a lot	a lot	a lot
				Desired status	very much	a lot	very much	very much	very much	very much	very much	very much	a lot	very much	very much	very much	a lot	very much

## Sheet: Sheet2
	2
	Shahid Tondgoyan Petrochemical															p1												P1		P2		P3		P4		P5		P6		P7		P8		P9		P10		P11
	5																											Score from 12	Percent	Score from 12	Percent	Score from 12	Percent	Score from 12	Percent	Score from 12	Percent	Score from 12	Percent	Score from 12	Percent	Score from 12	Percent	Score from 12	Percent	Score from 12	Percent	Score from 12	Percent
	EXPERT1			EXPERT2			EXPERT3			EXPERT4			EXPERT5														C1	7.8	0.65	6	0.5	8.6	0.716667	6.5	0.541667	6	0.5	7.5	0.625	5.5	0.458333	7	0.583333	6	0.5	5.5	0.458333	6	0.5
	SAFETY	HEALTH	WELL-BEING	SAFETY	HEALTH	WELL-BEING	SAFETY	HEALTH	WELL-BEING	SAFETY	HEALTH	WELL-BEING	SAFETY	HEALTH	WELL-BEING												C2	6.8	0.566667	2.5	0.208333	9.6	0.8	5	0.416667	4	0.333333	6	0.5	5.5	0.458333	2.5	0.208333	6	0.5	3	0.25	0	0
C1	4	3	2	2	2	4	4	4	3	3	2	2	3	3	3	9	8	6	7	9	7.8	7.8					C3	8.4	0.7	6.25	0.520833	8.8	0.733333	8.5	0.708333	7	0.583333	7.5	0.625	7	0.583333	9	0.75	9	0.75	4.5	0.375	4.5	0.375
C2	2	2	1	3	2	3	2	4	2	2	2	2	3	3	3	5	8	6	6	9	6.8						C4	7.6	0.633333	7.25	0.604167	8.4	0.7	4.5	0.375	5	0.416667	6.5	0.541667	7	0.583333	10	0.833333	6	0.5	4.5	0.375	4	0.333333
C3	3	3	2	4	4	0	4	4	3	3	3	2	3	3	2	8	8	10	8	8	8.4						C5	8.6	0.716667	5	0.416667	6.4	0.533333	4	0.333333	5.33333	0.444444	5.5	0.458333	7.5	0.625	10.5	0.875	6	0.5	1.5	0.125	1	0.0833333
C4	3	3	2	3	2	2	3	3	3	3	3	2	3	3	2	8	7	7	8	8	7.6						C6	7	0.583333	6	0.5	9.2	0.766667	8.25	0.6875	8	0.666667	7	0.583333	8	0.666667	8.5	0.708333	6	0.5	1.5	0.125	4	0.333333
C5	3	3	2	4	3	3	3	4	3	3	3	2	3	3	2	8	10	9	8	8	8.6						C7	8.4	0.7	6.25	0.520833	9	0.75	5.25	0.4375	7.66667	0.638889	8.5	0.708333	7	0.583333	10.5	0.875	9	0.75	6	0.5	5	0.416667
C6	2	2	1	2	2	2	3	4	3	4	4	2	3	3	3	5	6	5	10	9	7						C8	8	0.666667	5.25	0.4375	9	0.75	5.25	0.4375	8.33333	0.694444	7.5	0.625	7	0.583333	9	0.75	6	0.5	2	0.166667	4	0.333333
C7	3	3	2	4	3	4	4	4	4	3	3	2	3	3		8	11	9	8	6	8.4						C9	6.4	0.533333	3.75	0.3125	8.4	0.7	6.75	0.5625	4.66667	0.388889	7.5	0.625	7	0.583333	5.5	0.458333	9	0.75	3	0.25	2.5	0.208333
C8	3	3	1	3	3	3	4	4	3	3	3	2	3	3	3	7	9	7	8	9	8						C10	7	0.583333	3.25	0.270833	9	0.75	5.75	0.479167	6.33333	0.527778	6	0.5	7	0.583333	7.5	0.625	6	0.5	3	0.25	5.5	0.458333
C9	2	2	1	3	3	3	4	4	4			2	3	3	3	5	9	7	2	9	6.4						C11	10	0.833333	8.75	0.729167	9	0.75	6.5	0.541667	8	0.666667	8	0.666667	9	0.75	10	0.833333	9	0.75	7.5	0.625	8	0.666667
C10	4	3	2	1	1	1	4	4	3	3	3	2	4	4	3	9	3	4	8	11	7						C12	9	0.75	8	0.666667	8.2	0.683333	8	0.666667	7	0.583333	8	0.666667	5	0.416667	8	0.666667	9	0.75	4.5	0.375	7	0.583333
C11	4	3	2	4	4	3	4	4	4	3	3	2	4	4	4	9	11	10	8	12	10						C13	7.4	0.616667	6.25	0.520833	8.8	0.733333	8.25	0.6875	5.33333	0.444444	5.5	0.458333	6.5	0.541667	9	0.75	9	0.75	1.5	0.125	6.5	0.541667
C12	4	3	2	3	3	3	3	4	4	3	3	2	4	4	3	9	9	8	8	11	9						C14	7.6	0.633333	6.5	0.541667	7.4	0.616667	4.25	0.354167	7	0.583333	8	0.666667	5.5	0.458333	6	0.5	6	0.5	6	0.5	3.5	0.291667
C13	2	2	1	3	3	3	4	4	4	2	2	2	4	3	3	5	9	7	6	10	7.4
C14	4	2	1	3	3	2	4	4	4	2	2	2	4	3	3	7	8	7	6	10	7.6
	43	37	22	42	38	36	50	55	47	37	36	28	47	45	37
	0.767857	0.660714	0.392857	0.75	0.678571	0.642857	0.892857	0.982143	0.839286	0.660714	0.642857	0.5	0.839286	0.803571	0.660714
	0.782143	0.753571	0.607143
	Fajr Energy Persian Gulf
	EXPERT1			EXPERT2			EXPERT3			EXPERT4
	SAFETY	HEALTH	WELL-BEING	SAFETY	HEALTH	WELL-BEING	SAFETY	HEALTH	WELL-BEING	SAFETY	HEALTH	WELL-BEING
	3	2	2	3	2	2	3	2	0	2	2	1	7	7	5	5	6
	1	1	1	1	1	1	0	0	0	2	1	1	3	3	0	4	2.5
	2	2	2	2	2	2	3	3	2	2	2	1	6	6	8	5	6.25
	3	3	3	3	3	3	2	3	1	2	2	1	9	9	6	5	7.25
	2	2	2	2	2	2	4	0	0	1	2	1	6	6	4	4	5
	2	2	2	2	2	2	3	3	2	2	1	1	6	6	8	4	6
	2	2	2	2	2	2	4	2	2	2	2	1	6	6	8	5	6.25
	2	2		2	2		3	3	2	2	2	1	4	4	8	5	5.25
	2	2	2	1	1	1	0	0	0	3	2	1	6	3	0	6	3.75
	1	1	1	1	1	1	2	1	1	1	1	1	3	3	4	3	3.25
	3	3	3	3	3	3	4	4	4	2	2	1	9	9	12	5	8.75
	3	3	3	3	3	3	3	3	3	2	2	1	9	9	9	5	8
	2	2	2	2	2	2	3	3	2	2	2	1	6	6	8	5	6.25
	2	2	2	2	2	2	3	2	1	3	3	2	6	6	6	8	6.5
	0.535714	0.517857	0.482143	0.517857	0.5	0.464286	0.660714	0.517857	0.357143	0.5	0.464286	0.267857
	0.553571	0.5	0.392857										TOTAL
	Buali Petrochemical
	5
	EXPERT1			EXPERT2			EXPERT3			EXPERT4			EXPERT5			p3						EXPERT5
	SAFETY	HEALTH	WELL-BEING	SAFETY	HEALTH	WELL-BEING	SAFETY	HEALTH	WELL-BEING	SAFETY	HEALTH	WELL-BEING	SAFETY	HEALTH	WELL-BEING
	3	3	2	4	3	3	1	1	1	4	4	2	4	4	4	8	10	3	10	12	8.6
	3	3	2	3	4	4	2	2	2	4	4	3	4	4	4	8	11	6	11	12	9.6
	3	3	1	3	3	3		3	3	4	4	2	4	4	4	7	9	6	10	12	8.8
	3	2	0	3	3	3	3	2	2	4	3	2	4	4	4	5	9	7	9	12	8.4
	0	0	0	3	3	3	1	1	1	3	3	2	4	4	4	0	9	3	8	12	6.4
	4	4	2	3	3	3	1	2	2	4	4	2	4	4	4	10	9	5	10	12	9.2
	4	3	2	4	3	3	2	2	2	4	3	1	4	4	4	9	10	6	8	12	9
	3	3	1	4	2	2	3	3	2	4	4	2	4	4	4	7	8	8	10	12	9
	3	3	2	3	3	3	3	1	1	3	3	2	4	4	4	8	9	5	8	12	8.4
	3	3	2	3	2	2	3	3	1	4	4	3	4	4	4	8	7	7	11	12	9
	3	3	0	4	2	2	3	3	1	4	4	4	4	4	4	6	8	7	12	12	9
	3	3	1	4	2	2	2	1	1	4	3	3	4	4	4	7	8	4	10	12	8.2
	3	3	2	4	3	3	3	2	1	4	2	2	4	4	4	8	10	6	8	12	8.8
	3	1	1	3	2	2	1	1	0	4	4	3	4	4	4	5	7	2	11	12	7.4
	0.732143	0.660714	0.321429	0.857143	0.678571	0.678571	0.5	0.482143	0.357143	0.964286	0.875	0.589286	1	1	1
	0.810714	0.739286	0.589286
	Pars Petrochemical																																							درصد	درصد	ایمنی		سلامت		بهزیستی
																																						در حال دستیابی کامل	3	0.0625		3		0		0	در حال دستیابی کامل
	EXPERT1			EXPERT2			EXPERT3			EXPERT4			p4																									در حال پیشرفت	22	0.458333		7		10		5	در حال پیشرفت
	SAFETY	HEALTH	WELL-BEING	SAFETY	HEALTH	WELL-BEING	SAFETY	HEALTH	WELL-BEING	SAFETY	HEALTH	WELL-BEING																										در جریان	13	0.270833		5		3		5	در جریان
	3	2	2	2	2	2	2	1	1	3	3	3	7	6	4	9	6.5																					متمایل	10	0.208333		1		3		6	متمایل
	1	1	1	1	1	1	1	2	2	3	3	3	3	3	5	9	5																					درحال شروع	0	0		0		0		0	درحال شروع
	3	3	1	3	3	3	3	3	3	3	3	3	7	9	9	9	8.5
	2	2	2	1	1	1				3	3	3	6	3	0	9	4.5
	2	1	1	2	1	0				3	3	3	4	3	0	9	4
	4	4	2	3	3	3	1	1	3	3	3	3	10	9	5	9	8.25
	4	2	0	2	1	0	1	1	1	3	3	3	6	3	3	9	5.25
	3	2	1	3	2	1				3	3	3	6	6	0	9	5.25
	2	1	1	3	3	2	1	3	2	3	3	3	4	8	6	9	6.75
	3	3	1	2	0	0	1	3	1	3	3	3	7	2	5	9	5.75
	4	2	0	2	1	0	3	2	3	3	3	3	6	3	8	9	6.5
	4	2	2	2	2	2	3	3	3	3	3	3	8	6	9	9	8
	3	3	1	3	3	2	3	3	3	3	3	3	7	8	9	9	8.25
	2	0	0	0	0	0	2	2	2	3	3	3	2	0	6	9	4.25
	0.714286	0.5	0.267857	0.517857	0.410714	0.303571	0.375	0.428571	0.428571	0.75	0.75	0.75
	0.589286	0.522321	0.4375
	Lordegan Petrochemical
	EXPERT1			EXPERT2			EXPERT3			p5
	SAFETY	HEALTH	WELL-BEING	SAFETY	HEALTH	WELL-BEING	SAFETY	HEALTH	WELL-BEING
	3	3	3	2	1	1	3	1	1	9	4	5	6
	1	1	1	3	1	1	1	3	0	3	5	4	4
	3	3	3	2	1	1	2	3	3	9	4	8	7
	2	2	2	3	2	2	1	1	0	6	7	2	5
	2	2	2	3	0	1	2	2	2	6	4	6	5.33333
	3	3	3	3	2	2	3	3	2	9	7	8	8
	3	3	2	3	2	1	3	3	3	8	6	9	7.66667																											p2
	3	3	3	3	2	2	3	3	3	9	7	9	8.33333																										میانگین کل
	2	2	2	2	2	2	1	1	0	6	6	2	4.66667																									ایمنی	0.580115
	2	1	1	3	2	2	3	3	2	4	7	8	6.33333																									سلامت	0.551637
	3	3	3	3	3	2	3	3	1	9	8	7	8																									بهزیستی	0.437221
	3	3	3	3	3	2	2	2	0	9	8	4	7
	2	2	2	2	2	2	1	2	1	6	6	4	5.33333																													ایمنی	سلامت	بهزیستی
	3	3	3	3	1	2	2	2	2	9	6	6	7																													3	0	0
	0.625	0.607143	0.589286	0.678571	0.428571	0.410714	0.535714	0.571429	0.357143																																	7	10	5
	0.613095	0.535714	0.452381
	Shiraz Petrochemical
	2
	EXPERT1			EXPERT2			p6																																			5	3	5
	SAFETY	HEALTH	WELL-BEING	SAFETY	HEALTH	WELL-BEING	8	7	7.5																																	1	3	6
	3	3	2	2	3	2	9	3	6																																	0	0	0
	3	3	3	1	1	1	10	5	7.5
	4	4	2	2	2	1	9	4	6.5
	3	3	3	2	1	1	7	4	5.5																													81-100	61-80	41-60	21-40	0-20
	2	3	2	2	1	1	8	6	7																													در حال دستیابی کامل	در حال پیشرفت	در جریان	متمایل	درحال شروع
	2	3	3	3	2	1	11	6	8.5																													3	22	13	10	0
	4	4	3	3	2	1	8	7	7.5																													48
	3	3	2	3	2	2	9	6	7.5
	3	3	3	2	2	2	9	3	6
	3	3	3	1	1	1	9	7	8
	4	3	2	3	3	1	8	8	8
	4	2	2	3	3	2	6	5	5.5
	2	2	2	2	2	1	10	6	8
	4	4	2	2	2	2	2.16071	1.375	1.76786
	0.785714	0.767857	0.607143	0.553571	0.482143	0.339286
	0.669643	0.625	0.473214
	Arvand Petrochemical
	2
	EXPERT1			EXPERT2			p7
	SAFETY	HEALTH	WELL-BEING	SAFETY	HEALTH	WELL-BEING
	3	3	2	1	2	0	8	3	5.5
	2	2	2	2	2	1	6	5	5.5
	3	3	3	2	2	1	9	5	7
	2	3	2	3	3	1	7	7	7
	2	3	2	3	3	2	7	8	7.5
	3	3	3	3	2	2	9	7	8
	3	3	2	3	2	1	8	6	7
	2	2	2	3	3	2	6	8	7
	2	2	2	3	3	2	6	8	7
	3	3	3	3	2	0	9	5	7
	3	3	3	3	3	3	9	9	9
	2	1	1	3	2	1	4	6	5
	2	2	2	3	3	1	6	7	6.5
	2	2	2	2	2	1	6	5	5.5
	0.607143	0.625	0.553571	0.660714	0.607143	0.321429
	0.633929	0.616071	0.4375
	Mehr Petrochemical
	2
	EXPERT1			EXPERT2			p8
	SAFETY	HEALTH	WELL-BEING	SAFETY	HEALTH	WELL-BEING
	3	3	2	2	2	2	8	6	7
	2	2	1	0	0	0	5	0	2.5
	3	3	3	3	3	3	9	9	9
	3	3	2	4	4	4	8	12	10
	3	3	3	4	4	4	9	12	10.5
	3	3	2	3	3	3	8	9	8.5
	3	3	3	4	4	4	9	12	10.5
	3	3	3	3	3	3	9	9	9
	3	3	2	1	1	1	8	3	5.5
	3	3	3	2	2	2	9	6	7.5
	3	3	2	4	4	4	8	12	10
	3	3	1	3	3	3	7	9	8
	3	3	3	3	3	3	9	9	9
	3	3	3	1	1	1	9	3	6
	0.732143	0.732143	0.589286	0.660714	0.660714	0.660714
	0.696429	0.696429	0.625
	Pars Glycol Petrochemical
	2
	EXPERT1			EXPERT2			p9
	SAFETY	HEALTH	WELL-BEING	SAFETY	HEALTH	WELL-BEING
	2	2	2	2	2	2	6	6	6
	2	2	2	2	2	2	6	6	6
	3	3	3	3	3	3	9	9	9
	2	2	2	2	2	2	6	6	6
	2	2	2	2	2	2	6	6	6
	2	2	2	2	2	2	6	6	6
	3	3	3	3	3	3	9	9	9
	2	2	2	2	2	2	6	6	6
	3	3	3	3	3	3	9	9	9
	2	2	2	2	2	2	6	6	6
	3	3	3	3	3	3	9	9	9
	3	3	3	3	3	3	9	9	9
	3	3	3	3	3	3	9	9	9
	2	2	2	2	2	2	6	6	6
	0.607143	0.607143	0.607143	0.607143	0.607143	0.607143
	0.607143	0.607143	0.607143
	Bushehr
	1
	EXPERT1			EXPERT2			p10
	SAFETY	HEALTH	WELL-BEING	SAFETY	HEALTH	WELL-BEING
	1	1	1	4	2	2	3	8	5.5
	1	1	1	1	1	1	3	3	3
	1	1	1	2	2	2	3	6	4.5
	1	1	1	2	2	2	3	6	4.5
	0	0	0	1	1	1	0	3	1.5
	0	0	0	1	1	1	0	3	1.5
	2	2	2	2	2	2	6	6	6
	2	1	1	0	0	0	4	0	2
	1	1	1	1	1	1	3	3	3
	2	2	2	0	0	0	6	0	3
	2	2	2	3	3	3	6	9	7.5
	2	2	2	1	1	1	6	3	4.5
	0	0	0	1	1	1	0	3	1.5
	1	1	1	3	3	3	3	9	6
	0.285714	0.267857	0.267857	0.392857	0.357143	0.357143
	0.339286	0.3125	0.3125
	Ilam Petrochemical
	2
	EXPERT1			EXPERT2			p11
	SAFETY	HEALTH	WELL-BEING	SAFETY	HEALTH	WELL-BEING
	2	2	2	2	2	2	6	6	6
	0	0	0	0	0	0	0	0	0
	2	2	1	2	1	1	5	4	4.5
	2	2	1	1	1	1	5	3	4
	0	0	0	1	1	0	0	2	1
	1	1	1	2	2	1	3	5	4
	2	1	1	2	2	2	4	6	5
	1	1	1	2	2	1	3	5	4
	0	0	0	2	2	1	0	5	2.5
	2	2	1	2	2	2	5	6	5.5
	3	3	3	2	3	2	9	7	8
	2	2	2	3	3	2	6	8	7
	2	2	2	3	2	2	6	7	6.5
	2	0	0	2	2	1	2	5	3.5
	0.375	0.321429	0.267857	0.464286	0.446429	0.321429
	0.419643	0.383929	0.294643
	Jam Petrochemical
	3
	EXPERT1			EXPERT2			EXPERT3			p12
	SAFETY	HEALTH	WELL-BEING	SAFETY	HEALTH	WELL-BEING	SAFETY	HEALTH	WELL-BEING
	3	4	3	3	2	1	2	2	1	10	6	5	7
	2	2	2	1	0	0	3	3	1	6	1	7	4.66667
	4	4	3	4	4	1	4	3	2	11	9	9	9.66667
	2	2	2	3	2	1	3	3	2	6	6	8	6.66667
	4	3	2	2	2	1	4	4	1	9	5	9	7.66667
	3	3	2	4	4	1	4	4	2	8	9	10	9
	3	3	2	4	3	1	4	3	1	8	8	8	8
	4	4	3	4	4	1	4	4	2	11	9	10	10
	4	3	2	3	2	0	4	4	1	9	5	9	7.66667
	3	3	2	3	3	1	4	4	3	8	7	11	8.66667
	4	4	3	4	4	1	4	4	2	11	9	10	10
	3	3	2	4	4	1	4	4	1	8	9	9	8.66667
	3	3	2	3	3	2	3	2	1	8	8	6	7.33333
	4	3	2	4	1	1	2	3	2	9	6	7	7.33333
	0.821429	0.785714	0.571429	0.821429	0.678571	0.232143	0.875	0.839286	0.392857
	0.839286	0.767857	0.39881
	Karun
	4
	EXPERT1			EXPERT2			EXPERT3			EXPERT4			p13
	SAFETY	HEALTH	WELL-BEING	SAFETY	HEALTH	WELL-BEING	SAFETY	HEALTH	WELL-BEING	SAFETY	HEALTH	WELL-BEING
	2	1	1	3	3	3	4	4	3	4	4	3	4	9	11	11	8.75
	0	0	0	4	4	4	3	3	3	3	3	3	0	12	9	9	7.5
	2	1	1	4	4	3	4	4	3	4	4	4	4	11	11	12	9.5
	2	1	1	4	4	4	2	3	2	4	4	4	4	12	7	12	8.75
	1	1	1	3	2	3	3	3	3	4	4	4	3	8	9	12	8
	3	3	3	4	4	4	3	3	2	3	3	3	9	12	8	9	9.5
	2	2	2	4	4	4	3	3	2	3	3	3	6	12	8	9	8.75
	1	1	1	4	4	4	4	4	3	3	3	3	3	12	11	9	8.75
	1	1	1	4	4	4	3	3	3	3	3	3	3	12	9	9	8.25
	1	1	1	4	4	4	3	3	2	3	3	3	3	12	8	9	8
	2	2	2	4	4	4	3	4	4	4	4	4	6	12	11	12	10.25
	1	1	1	4	4	4	4	4	4	4	4	4	3	12	12	12	9.75
	2	2	2	4	4	4	4	4	4	3	3	3	6	12	12	9	9.75
	2	2	2	4	4	4	4	4	4	3	3	3	6	12	12	9	9.75
	0.392857	0.339286	0.339286	0.964286	0.946429	0.946429	0.839286	0.875	0.75	0.857143	0.857143	0.839286
	0.763393	0.754464	0.71875
	Kavian
	3
	EXPERT1			EXPERT2			EXPERT3			p14
	SAFETY	HEALTH	WELL-BEING	SAFETY	HEALTH	WELL-BEING	SAFETY	HEALTH	WELL-BEING
	2	1	0	2	1	2	2	2	2	3	5	6	4.66667
	2	1	0	1	1	1	1	1	1	3	3	3	3
	2	1	0	3	1	3	2	2	2	3	7	6	5.33333
	2	1	0	3	1	1	3	3	3	3	5	9	5.66667
	0	0	0	3	0	1	2	2	2	0	4	6	3.33333
	2	2	0	3	3	3	2	2	2	4	9	6	6.33333
	2	0	0	3	3	3	2	2	2	2	9	6	5.66667
	2	0	0	3	3	3	3	3	3	2	9	9	6.66667
	1	0	0	1	1	1	2	2	2	1	3	6	3.33333
	2	1	0	1	1	1	2	2	2	3	3	6	4
	1	1	0	3	3	3	3	3	3	2	9	9	6.66667
	2	2	1	3	3	3	3	3	3	5	9	9	7.66667
	2	0	0	2	1	1	3	3	3	2	4	9	5
	2	2	0	2	1	1	3	3	3	4	4	9	5.66667
	0.428571	0.214286	0.0178571	0.589286	0.410714	0.482143	0.589286	0.589286	0.589286
	0.535714	0.404762	0.363095
	Khuzestan
	2
	EXPERT1			EXPERT2			p15
	SAFETY	HEALTH	WELL-BEING	SAFETY	HEALTH	WELL-BEING
	4	3	3	4	4	4	10	12	11
	3	2	2	4	4	4	7	12	9.5
	4	3	3	4	4	4	10	12	11
	3	3	3	4	4	4	9	12	10.5
	4	3	3	4	4	4	10	12	11
	4	3	3	4	4	4	10	12	11
	4	3	3	4	4	4	10	12	11
	4	4	3	4	4	4	11	12	11.5
	4	4	3	4	4	4	11	12	11.5
	3	2	2	4	4	4	7	12	9.5
	4	3	3	4	4	4	10	12	11
	4	3	3	4	4	4	10	12	11
	4	3	3	4	4	4	10	12	11
	3	3	3	4	4	4	9	12	10.5
	0.928571	0.75	0.714286	1	1	1
	0.928571	0.75	0.714286
	Imam Port
	2
	EXPERT1			EXPERT1
	SAFETY	HEALTH	WELL-BEING	SAFETY	HEALTH	WELL-BEING
	3	2	2	3	3	2	7	8	7.5
	3	2	2		0		7
	3	3	3		3		9
	3	3	2		3		8
	3	2	2		2		7
	3	3	3		3		9
	3	2	2		4		7
	3	2	2		3		7
	3	2	2		2		7
	3	2	2		4		7
	3	2	2		3		7
	3	2	2		3		7
	3	1	1		2		5
	3	2	2	3	3	1	7	7	7
	0.75	0.535714	0.517857	0.107143	0.678571	0.0535714
	0.428571	0.607143	0.285714
[truncated: 88 more columns]

## Sheet: Sheet4
	C1		C2		C3		C4		C5		C6		C7		C8		C9		C10		C11		C12		C13		C14
P15	11	P3	9.6	P15	11	P15	10.5	P15	11	P15	11	P15	11	P15	11.5	P15	11.5	P15	9.5	P15	11	P15	11	P15	11	P15	10.5
P13	8.75	P15	9.5	P12	9.66667	P8	10	P8	10.5	P13	9.5	P8	10.5	P12	10	P9	9	P3	9	P13	10.25	P13	9.75	P13	9.75	P13	9.75
P3	8.6	P13	7.5	P13	9.5	P13	8.75	P1	8.6	P3	9.2	P3	9	P3	9	P3	8.4	P12	8.66667	P1	10	P1	9	P8	9	P6	8
P1	7.8	P1	6.8	P8	9	P3	8.4	P13	8	P12	9	P9	9	P8	9	P13	8.25	P13	8	P8	10	P9	9	P9	9	P1	7.6
P6	7.5	P6	6	P9	9	P1	7.6	P12	7.66667	P8	8.5	P13	8.75	P13	8.75	P12	7.66667	P8	7.5	P12	10	P12	8.66667	P3	8.8	P3	7.4
P8	7	P9	6	P3	8.8	P2	7.25	P7	7.5	P4	8.25	P6	8.5	P5	8.33333	P6	7.5	P1	7	P3	9	P3	8.2	P4	8.25	P12	7.33333
P12	7	P7	5.5	P4	8.5	P7	7	P3	6.4	P5	8	P1	8.4	P1	8	P7	7	P7	7	P7	9	P2	8	P1	7.4	P5	7
P4	6.5	P4	5	P1	8.4	P12	6.66667	P9	6	P7	8	P12	8	P6	7.5	P4	6.75	P5	6.33333	P9	9	P4	8	P12	7.33333	P2	6.5
P2	6	P12	4.66667	P6	7.5	P6	6.5	P6	5.5	P1	7	P5	7.66667	P7	7	P1	6.4	P6	6	P2	8.75	P6	8	P7	6.5	P8	6
P5	6	P5	4	P5	7	P9	6	P5	5.33333	P6	7	P7	7	P14	6.66667	P8	5.5	P9	6	P5	8	P8	8	P11	6.5	P9	6
P9	6	P10	3	P7	7	P14	5.66667	P2	5	P14	6.33333	P2	6.25	P9	6	P5	4.66667	P4	5.75	P6	8	P14	7.66667	P2	6.25	P10	6
P11	6	P14	3	P2	6.25	P5	5	P4	4	P2	6	P10	6	P2	5.25	P2	3.75	P11	5.5	P11	8	P5	7	P6	5.5	P14	5.66667
P7	5.5	P2	2.5	P14	5.33333	P4	4.5	P14	3.33333	P9	6	P14	5.66667	P4	5.25	P14	3.33333	P14	4	P10	7.5	P11	7	P5	5.33333	P7	5.5
P10	5.5	P8	2.5	P10	4.5	P10	4.5	P10	1.5	P11	4	P4	5.25	P11	4	P10	3	P2	3.25	P14	6.66667	P7	5	P14	5	P4	4.25
P14	4.66667	P16	0.583333	P11	4.5	P11	4	P11	1	P10	1.5	P11	5	P10	2	P11	2.5	P10	3	P4	6.5	P10	4.5	P10	1.5	P11	3.5
P16	0.583333	P11	0	P16	0.75	P16	0.666667	P16	0.583333	P16	0.75	P16	0.583333	P16	0.583333	P16	0.583333	P16	0.583333	P16	0.583333	P16	0.583333	P16	0.416667	P16	0.583333

## Sheet: Sheet3
Petrochemical companies	SAFETY	HEALTH	WELL-BEING
P1	0.78	0.75	0.61
P2	0.55	0.5	0.39
P3	0.81	0.74	0.58
P4	0.59	0.52	0.44
P5	0.61	0.53	0.45
P6	0.66	0.62	0.47
P7	0.63	0.61	0.43
P8	0.69	0.69	0.62
P9	0.607143	0.607143	0.607143
P10	0.339286	0.3125	0.3125
P11	0.419643	0.383929	0.294643
P12	0.839286	0.767857	0.39881
P13	0.763393	0.754464	0.71875
P14	0.535714	0.404762	0.363095
P15	0.928571	0.75	0.714286
P16	0.428571	0.607143	0.285714
	Shahid Tondgoyan Petrochemical
P1	SAFETY	HEALTH	WELL-BEING
	0.78	0.75	0.61
	Fajr Energy Persian Gulf
P2	SAFETY	HEALTH	WELL-BEING
	0.55	0.5	0.39
	Buali Petrochemical
P3	SAFETY	HEALTH	WELL-BEING
	0.81	0.74	0.58
	Pars Petrochemical
	SAFETY	HEALTH	WELL-BEING
	0.59	0.52	0.44
	Lordegan Petrochemical
	SAFETY	HEALTH	WELL-BEING
	0.61	0.53	0.45
	Shiraz Petrochemical
	SAFETY	HEALTH	WELL-BEING
	0.66	0.62	0.47
	Arvand Petrochemical
	SAFETY	HEALTH	WELL-BEING
	0.63	0.61	0.43
	Mehr Petrochemical
	SAFETY	HEALTH	WELL-BEING
	0.69	0.69	0.62
	Pars Glycol Petrochemical
	SAFETY	HEALTH	WELL-BEING
	0.607143	0.607143	0.607143
	Bushehr
	SAFETY	HEALTH	WELL-BEING
	0.339286	0.3125	0.3125
	Ilam Petrochemical
	SAFETY	HEALTH	WELL-BEING
	0.419643	0.383929	0.294643
	Jam Petrochemical
	SAFETY	HEALTH	WELL-BEING
	0.839286	0.767857	0.39881
	Karun
	SAFETY	HEALTH	WELL-BEING
	0.763393	0.754464	0.71875
	Kavian
	SAFETY	HEALTH	WELL-BEING
	0.535714	0.404762	0.363095
	Khuzestan
	SAFETY	HEALTH	WELL-BEING
	0.928571	0.75	0.714286
	Imam Port
	SAFETY	HEALTH	WELL-BEING
	0.428571	0.607143	0.285714

## Sheet: Sheet5
			I (Informational content)
			0.253
			0.284
			0.346
			0.356
			0.365
			0.397
			0.412
			0.413
			0.444
			0.466
			0.522
			0.539
			0.542
			0.603
			0.63
			0.834
	Petrochemical company codes	Petrochemical company codes	Priorities
	P15	P16	1
	P13	P8	2
	P3	P9	3
	P8	P12	4
	P12	P7	5
	P1	P4	6
	P9	P2	7
	P16	P1	8
	P6	P6	9
	P7	P3	10
	P5	P15	11
	P4	P5	12
	P2	P13	13
	P14	P14	14
	P11	P10	15
	P10	P11	16
	ISSA method		The proposed method of this study		Petrochemical companies
	Rank	Average score	Rank	I (Informational content)
	P15	10.786	P16	0.253	1
	P13	8.946	P8	0.284	2
	P3	8.557	P9	0.346	3
	P8	8.071	P12	0.356	4
	P12	8.036	P7	0.365	5
	P1	7.857	P4	0.397	6
	P9	7.286	P2	0.412	7
	P16	7.214	P1	0.413	8
	P6	7.071	P6	0.444	9
	P7	6.75	P3	0.466	10
	P5	6.4	P15	0.522	1
	P4	6.196	P5	0.539	12
	P2	5.786	P13	0.542	13
	P14	5.215	P14	0.603	14
	P11	4.393	P10	0.63	15
	P10	3.857	P11	0.834	16
	Wdj	R-C	R+C	C Crisp	R Crisp	c	r
	0.076	0.227	1.418	0.595	0.822	{[0.494,0.695]}	{[0.753,0.892]}	C1
	0.076	0.311	1.395	0.541	0.853	{[0.444,0.639]}	{[0.789,0.918]}	C2
	0.077	0.013	1.45	0.718	0.731	{[0.625,0.811]}	{[0.652,0.811]}	C3
	0.073	0.01	1.374	0.681	0.692	{[0.589,0.774]}	{[0.608,0.776]}	C4
	0.06	-0.134	1.141	0.638	0.503	{[0.56,0.716]}	{[0.405,0.601]}	C5
	0.073	-0.04	1.376	0.709	0.667	{[0.62,0.797]}	{[0.574,0.759]}	C6
	0.07	-0.12	1.314	0.721	0.593	{[0.651,0.791]}	{[0.494,0.692]}	C7
	0.07	-0.034	1.444	0.739	0.705	{[0.662,0.816]}	{[0.622,0.787]}	C8
	0.07	-0.11	1.33	0.721	0.609	{[0.636,0.805]}	{[0.539,0.68]}	C9
	0.065	-0.05	1.233	0.642	0.59	{[0.545,0.74]}	{[0.496,0.684]}	C10
	0.069	-0.08	1.31	0.695	0.613	{[0.612,0.778]}	{[0.525,0.701]}	C11
	0.07	-0.118	1.313	0.716	0.597	{[0.645,0.786]}	{[0.511,0.683]}	C12
	0.07	-0.03	1.397	0.714	0.682	{[0.654,0.775]}	{[0.576,0.788]}	C13
	0.064	-0.02	1.21	0.618	0.591	{[0.527,0.708]}	{[0.522,0.659]}	C14
	Prioritization based on combined weight	Wfj	Wdj	Wj	SHW indicators
	1	0.118	0.076	0.113	C2	Competent leadership
	2	0.107	0.076	0.101	C1	Visible leadership commitment
	3	0.094	0.073	0.092	C6	Define targets – develop programs
	4	0.092	0.077	0.086	C3	Evaluating risk management
	5	0.085	0.07	0.086	C9	Innovation and change
	6	0.084	0.07	0.079	C8	Planning and organization of work
	7	0.065	0.073	0.064	C4	Learning from unplanned events
	8	0.061	0.07	0.059	C13	Recognition and reward
	9	0.059	0.069	0.061	C11	Initial training
	10	0.057	0.064	0.064	C14	Suggestions for improvement
	11	0.055	0.07	0.057	C12	Refresher training
	12	0.053	0.07	0.054	C7	Pre-work briefings
	13	0.045	0.06	0.054	C5	Workplace and job induction
	14	0.025	0.065	0.027	C10	Procurement
SHW indicators	Wfj	Wdj	Wj
C2	0.118	0.076	0.113
C1	0.107	0.076	0.101
C6	0.094	0.073	0.092
C3	0.092	0.077	0.086
C9	0.085	0.07	0.086
C8	0.084	0.07	0.079
C4	0.065	0.073	0.064
C13	0.061	0.07	0.059
C11	0.059	0.069	0.061
C14	0.057	0.064	0.064
C12	0.055	0.07	0.057
C7	0.053	0.07	0.054
C5	0.045	0.06	0.054
C10	0.025	0.065	0.027
	Wdj	Wfj	Wj
C1	0.076	0.106709	0.113
C2	0.076	0.118281	0.101
C3	0.077	0.0920054	0.092
C4	0.073	0.0653559	0.086
C5	0.06	0.0454564	0.086
C6	0.073	0.0935757	0.079
C7	0.07	0.0527587	0.0649
C8	0.07	0.0842891	0.064
C9	0.07	0.0849769	0.061
C10	0.065	0.024643	0.059
C11	0.069	0.0586571	0.057
C12	0.07	0.0552393	0.054
C13	0.07	0.0610794	0.054
C14	0.064	0.0569732	0.027
