# Supplementary material for: Evaluation of ISSA proactive leading indicators for safety, health and well-being: Application of multi-criteria decision-making methods based on hesitant fuzzy
Source: PLoS One. 2025 Sep 2;20(9):e0322575. doi: 10.1371/journal.pone.0322575 (PMC12404562; doi:10.1371/journal.pone.0322575)
Supplement: S3 Data — (XLSX) [file pone.0322575.s003.xlsx]

## Sheet: BWM hesitant
								نظرات خام
					C1	C2	C3	C4	C5	C6	C7	C8	C9	C10	C11	C12	C13	C14
		کارشناس1	Best	C2	3	1	3	7	5	3	5	5	7	9	3	5	5	7
			Worst	C10	5	9	7	5	5	5	5	7	3	1	7	5	5	3
		کارشناس2	Best	C1	1	1	5	5	9	5	6	6	6	6	6	6	5	6
			Worst	C5	9	8	5	5	1	5	6	6	6	6	6	6	5	6
			Best	C1	1	2	2	5	7	4	5	4	3	6	4	4	5	6
		کارشناس3	Worst	C5	7	5	5	2	1	3	2	3	4	2	4	4	2	2
		کارشناس4	Best	C1	1	1	3	3	5	3	3	3	3	9	3	3	3	5
			Worst	C10	9	9	7	5	7	5	7	9	9	1	7	7	7	7
	جانی زاده	کارشناس5	Best	C1	1	3	4	4	7	5	5	4	7	9	7	5	7	6
			Worst	C10	9	8	6	6	3	5	5	6	3	1	3	5	2	4
			Best	C1	1	1	3	3	5	3	3	3	3	9	3	3	3	5
	طاهر زاده	کارشناس6	Worst	C10	9	9	7	5	7	5	7	9	9	1	7	7	7	7
	ساربان زاده	کارشناس 7	Best	C2	2	1	7	7	9	5	9	5	7	9	9	9	9	5
			Worst	C10	9	9	8	7	1	8	7	7	9	1	7	6	7	9
	فاضل رجبی	کارشناس8	Best	C1	1	2	2	4	5	3	4	3	3	3	3	3	4	4
			Worst	C5	5	4	4	4	1	4	4	3	3	3	3	3	3	3
	وحید کارگر	کارشناس9	Best	C2	5	1	5	5	5	3	7	3	3	9	9	5	5	5
			Worst	C10	5	9	5	5	5	7	3	7	7	1	1	5	5	5
	کرمی	کارشناس10	Best	C2	3	1	5	7	5	5	5	3	7	9	5	5	9	7
			Worst	C10	7	9	7	5	5	3	5	5	3	1	5	5	1	3
				C2	3,5,2	1	3,5,7	7,5	5,9	5,3	5,7,9	3,5	7,3	9	5,9,3	5,9	9,5	7,5
				C10	5,7,9	9	7,5,8	5,7	5,1	3,7,8,5	5,3,7	5,7	3,7	1	5,1,7	5,6	1,5,7	3,5,9
				C2	0.550.6,0.7,0.55	0.5,0.5,0.5,0.5	0.6,0.7,0.8,0.6	0.7,0.7,0.8,0.7	0.7,0.9,0.7,0.7	0.7,0.6,0.6,0.6	,0.7,0.7,0.8,0.9	0.6,0.7,0.6,0.6	0.8,0.6,0.6,0.6	,0.9,0.9,0.9,0.9	,0.6,0.7,0.9,0.6	0.7,0.7,0.7,0.9	0.9,0.7,0.7,0.7	0.8,0.7,0.7,0.7
				C10	,0.7,0.7,0.8,0.9	,0.7,0.7,0.7,0.7	0.8,0.7,0.85,0.7	0.7,0.7, 0.7,0.8	,0.5,0.5, 0.7,0.5	0.6,0.8,0.85,0.7	0.7,0.6,0.8,0.6	0.7,0.8,0.7,0.7	0.8,0.8,0.85,0.8	0.5,0.5,0.5,0.5	0.7,0.5,0.8,0.5	0.7,0.75,0.7,0.7	,0.7,0.9,0.7,0.8	0.6,0.6,0.7,0.9		جدلو تبدیل اعداد
																				Crisp	Hesitant
																				1	0.5
	جدلو تبدیل اعداد																			2	0.55
	Crisp	Hesitant		C1	1	1,3	3,4	3,4	5,7	5,3	3,5	3,4	7,3	9	3,7	3,5	3,7	5,6		3	0.6
	1	0.5		C10	9	9,8	7,6	5,6	7,3	5	7,5	9,6	9,3	1	7,3	7,5	7,2	7,4		4	0.65
	2	0.55			1	2	3	4	5	6	7	8	9	10	11	12	13	14		5	0.7
	3	0.6		C1	0.5,0.5,0.5	0.5,0.6,0.5	0.6, 0.65,0.6	,0.6,0.6,0.65	0.7,0.8,0.7	0.6, 0.7,0.6	0.6,0.7 ,0.6	0.6,0.65,0.6	0.6,0.8,0.6	0.9,0.9,0.9	0.6,0.8,0.6	0.6,0.7,0.6	0.6,0.8,0.6	0.7,0.75,0.7		6	0.75
	4	0.65		C10	0.9, 0.9, 0.9	0.9,0.85,0.85	0.8,0.75,0.75	0.7,0.75, 0.7	0.8,0.6, 0.6	0.7,0.7,0.7	0.8,0.7,0.7	0.9,0.75,0.75	0.9, 0.6, 0.6	0.5,0.5,0.5	0.6,0.8,0.6	0.8,0,7,0.7	0.55, 0.8,0.55	0.65, 0.8		7	0.8
	5	0.7																		8	0.85
	6	0.75						نظرات تعدیل شده بر اساس منطق روش												9	0.9
	7	0.8
	8	0.85

## Sheet: BWM HESITANT2
				مدل نهایی														Number conversion table
																		Crisp	Hesitant														Number conversion table
																		1	0.5							C9	C10	C11	C12	C13	C14		Crisp	Hesitant
		C1	C2	C3	C4	C5	C6	C7	C8	C9	C10	C11	C12	C13	C14			2	0.55							1,4,6	2,4,6,8	6,8,9	1,5,7	2,6,8	1,3,5,6		1	0.5
BEST	C1	1	2,3,4,9	2,3,6,7	2,4,5,8	3,4,6,8	1,3,4,5	2,8,9	3,4,5,7	1,4,6	2,4,6,8	6,8,9	1,5,7	2,6,8	1,3,5,6			3	0.6							2,3,5	2,3,4	6,8,9	2,5,8	1,2,4	1,3,4		2	0.55
WORST	C11	6 8 9	3,5	1,5	3,4	3,4	3,4,9	3,4,5	1,3	2,3,5	2,3,4	1	2,5,8	1,2,4	1,3,4			4	0.65														3	0.6
																		5	0.7														4	0.65
																		6	0.75														5	0.7
BEST	C12	1,7	4	4	3,4	3,7	3,7	6,7	3	4	4,5	5,8	1	1,5	8,9			7	0.8														6	0.75
WORST	C14	5,8	6,8	7,8	5,7	7,8	3,8	5,9	5	9	7,8	5,8	8,9	8	1			8	0.85														7	0.8
																		9	0.9														8	0.85
																																	9	0.9
		C1	C2				C3				C4				C5				C6				C7			C8				C9			C10				C11			C12			C13
BEST	C1	0.5	0.55	0.6	0.65	0.9	0.55	0.6	0.75	0.8	0.55	0.65	0.7	0.85	0.6	0.65	0.75	0.85	0.5	0.6	0.65	0.7	0.55	0.85	0.9	0.6	0.65	0.7	0.8	0.5	0.65	0.75	0.55	0.65	0.75	0.85	0.75	0.85	0.9	0.5	0.7	0.8	0.5	0.6	0.7	0.75
		C1		C2		C3		C4		C5		C6			C7			C8		C9			C10			C11			C12			C13
WORST	C11	0.65	0.75	0.6	0.7	0.5	0.7	0.6	0.65	0.6	0.65	0.6	0.65	0.9	0.6	0.65	0.7	0.5	0.6	0.55	0.6	0.7	0.55	0.6	0.65	0.75	0.85	0.9	0.55	0.7	0.85	0.5	0.6	0.65
SBj	30.75	0.683333
	C2	3,5,2	1	3,5,7	7,5	5,9	5,3	5,7,9	3,5	7,3	9	5,9,3	5,9	9,5	7,5
	C10	5,7,9	9	7,5,8	5,7	5,1	3,7,8,5	5,3,7	5,7	3,7	1	5,1,7	5,6	1,5,7	3,5,9

## Sheet: Sheet1
C2	3,5,2	1	3,5,7	7,5	5,9	5,3	5,7,9	3,5	7,3	9	5,9,3	5,9	9,5	7,5
C10	5,7,9	9	7,5,8	5,7	5,1	3,7,8,5	5,3,7	5,7	3,7	1	5,1,7	5,6	1,5,7	3,5,9
Number conversion table
Crisp	Hesitant
1	0.5
2	0.55
3	0.6
4	0.65
5	0.7
6	0.75
7	0.8
8	0.85
9	0.9

## Sheet: 1`
	k	w1	w2	w3	w4	w5	w6	w7	w8	w9	w10	w11	w12	w13	w14
	0.163637	0	0	0	0	0	0	0	0	0	0.727273	0.272728	0	0	0
		C1				C2				C3				C4				C5				C6				C7				C8				C9				C10				C11				C12
BEST	C2	0.55	0.6	0.7	0.55	0.5	0.5	0.5	0.5	0.6	0.7	0.8	0.6	0.7	0.7	0.7	0.8	0.7	0.9	0.7	0.7	0.7	0.6	0.6	0.6	0.7	0.7	0.8	0.9	0.6	0.7	0.6	0.6	0.8	0.6	0.6	0.6	0.9	0.9	0.9	0.9	0.6	0.7	0.9	0.6	0.7	0.7	0.7	0.9
		C1				C2				C3				C4				C5				C6				C7				C8				C9				C10				C11				C12
WORST	C10	0.7	0.7	0.8	0.9	0.7	0.7	0.7	0.7	0.8	0.7	0.85	0.7	0.7	0.7	0.7	0.8	0.5	0.5	0.7	0.5	0.6	0.8	0.85	0.7	0.7	0.6	0.8	0.6	0.7	0.8	0.7	0.7	0.8	0.8	0.85	0.8	0.5	0.5	0.5	0.5	0.7	0.5	0.8	0.5	0.7	0.7	0.5	0.7
				min	goal	0.163637
				C1	0	<=	0.163637
				c3	0	<=	0.163637
				c4	0	<=	0.163637
				c5	0	<=	0.163637
				c6	0	<=	0.163637
				c7	0	<=	0.163637
				c8	0	<=	0.163637
				c9	0	<=	0.163637
				C11	0.163637	<=	0.163637
				c12	0	<=	0.163637
				c13	0	<=	0.163637
				C14	0	<=	0.163637
				c1	0.509091	<=	0.163637
				c2	0.509091	<=	0.163637
				c3	0.581819	<=	0.163637
				c4	0.509091	<=	0.163637
				c5	0.363637	<=	0.163637
				c6	0.436364	<=	0.163637
				c7	0.509091	<=	0.163637
				c8	0.509091	<=	0.163637
				c9	0.581819	<=	0.163637
				C11	0.745455	<=	0.163637
				c12	0.509091	<=	0.163637
				c13	0.190909	<=	0.163637
				c14	0.436364
					1	=	1
					k= min goal=
[truncated: 8 more columns]

## Sheet: 2
	k	w1	w2	w3	w4	w5	w6	w7	w8	w9	w10	w11	w12	w13	w14
	0.5	0	0	0	0	0	0	0	0	0	0	1	0	0	0
		C1				C2				C3				C4				C5				C6				C7				C8				C9				C10				C11				C12
BEST	C2	0.55	0.6	0.7	0.55	0.5	0.5	0.5	0.5	0.6	0.7	0.8	0.6	0.7	0.7	0.7	0.8	0.7	0.9	0.7	0.7	0.7	0.6	0.6	0.6	0.7	0.7	0.8	0.9	0.6	0.7	0.6	0.6	0.8	0.6	0.6	0.6	0.9	0.9	0.9	0.9	0.6	0.7	0.9	0.6	0.7	0.7	0.7	0.9
		C1				C2				C3				C4				C5				C6				C7				C8				C9				C10				C11				C12
WORST	C10	0.7	0.7	0.8	0.9	0.7	0.7	0.7	0.7	0.8	0.7	0.85	0.7	0.7	0.7	0.7	0.8	0.5	0.5	0.7	0.5	0.6	0.8	0.85	0.7	0.7	0.6	0.8	0.6	0.7	0.8	0.7	0.7	0.8	0.8	0.85	0.8	0.5	0.5	0.5	0.5	0.7	0.5	0.8	0.5	0.7	0.7	0.5	0.7
				min	goal	0.5
				C1	0	<=	0.5
				c3	0	<=	0.5
				c4	0	<=	0.5
				c5	0	<=	0.5
				c6	0	<=	0.5
				c7	0	<=	0.5
				c8	0	<=	0.5
				c9	0	<=	0.5
				C11	0.700001	<=	0.5
				c12	0	<=	0.5
				c13	0	<=	0.5
				C14	0	<=	0.5
				c1	0	<=	0.5
				c2	0	<=	0.5
				c3	0	<=	0.5
				c4	0	<=	0.5
				c5	0	<=	0.5
				c6	0	<=	0.5
				c7	0	<=	0.5
				c8	0	<=	0.5
				c9	0	<=	0.5
				C11	0.5	<=	0.5
				c12	0	<=	0.5
				c13	0	<=	0.5
				c14	0	<=	0.5
					1	=	1
[truncated: 8 more columns]

## Sheet: 3
	k	w1	w2	w3	w4	w5	w6	w7	w8	w9	w10	w11	w12	w13	w14
	0	0	0	0	0	0	0	0	0	0	0	1	0	0	0
		C1				C2				C3				C4				C5				C6				C7				C8				C9				C10				C11				C12
BEST	C2	0.55	0.6	0.7	0.55	0.5	0.5	0.5	0.5	0.6	0.7	0.8	0.6	0.7	0.7	0.7	0.8	0.7	0.9	0.7	0.7	0.7	0.6	0.6	0.6	0.7	0.7	0.8	0.9	0.6	0.7	0.6	0.6	0.8	0.6	0.6	0.6	0.9	0.9	0.9	0.9	0.6	0.7	0.9	0.6	0.7	0.7	0.7	0.9
		C1				C2				C3				C4				C5				C6				C7				C8				C9				C10				C11				C12
WORST	C10	0.7	0.7	0.8	0.9	0.7	0.7	0.7	0.7	0.8	0.7	0.85	0.7	0.7	0.7	0.7	0.8	0.5	0.5	0.7	0.5	0.6	0.8	0.85	0.7	0.7	0.6	0.8	0.6	0.7	0.8	0.7	0.7	0.8	0.8	0.85	0.8	0.5	0.5	0.5	0.5	0.7	0.5	0.8	0.5	0.7	0.7	0.5	0.7
				min	goal	0
				C1	0	<=	0
				c3	0	<=	0
				c4	0	<=	0
				c5	0	<=	0
				c6	0	<=	0
				c7	0	<=	0
				c8	0	<=	0
				c9	0	<=	0
				C11	0	<=	0
				c12	0	<=	0
				c13	0	<=	0
				C14	0	<=	0
				c1	0	<=	0
				c2	0	<=	0
				c3	0	<=	0
				c4	0	<=	0
				c5	0	<=	0
				c6	0	<=	0
				c7	0	<=	0
				c8	0	<=	0
				c9	0	<=	0
				C11	0.2	<=	0
				c12	0	<=	0
				c13	0	<=	0
				c14	0	<=	0
					1	=	1
[truncated: 8 more columns]

## Sheet: 4
	k	w1	w2	w3	w4	w5	w6	w7	w8	w9	w10	w11	w12	w13	w14
	0.900001	0	0	0	0	0	0	0	0	0	0	1	0	0	0
		C1				C2				C3				C4				C5				C6				C7				C8				C9				C10				C11				C12
BEST	C2	0.55	0.6	0.7	0.55	0.5	0.5	0.5	0.5	0.6	0.7	0.8	0.6	0.7	0.7	0.7	0.8	0.7	0.9	0.7	0.7	0.7	0.6	0.6	0.6	0.7	0.7	0.8	0.9	0.6	0.7	0.6	0.6	0.8	0.6	0.6	0.6	0.9	0.9	0.9	0.9	0.6	0.7	0.9	0.6	0.7	0.7	0.7	0.9
		C1				C2				C3				C4				C5				C6				C7				C8				C9				C10				C11				C12
WORST	C11	0.7	0.7	0.8	0.9	0.7	0.7	0.7	0.7	0.8	0.7	0.85	0.7	0.7	0.7	0.7	0.8	0.5	0.5	0.7	0.5	0.6	0.8	0.85	0.7	0.7	0.6	0.8	0.6	0.7	0.8	0.7	0.7	0.8	0.8	0.85	0.8	0.5	0.5	0.5	0.5	0.7	0.5	0.8	0.5	0.7	0.7	0.5	0.7
				min	goal	0.900001
				c2	0	<=	0.900001
				c3	0	<=	0.900001
				c4	0	<=	0.900001
				c5	0	<=	0.900001
				c6	0	<=	0.900001
				c7	0	<=	0.900001
				c8	0	<=	0.900001
				c9	0	<=	0.900001
				c10	0	<=	0.900001
				c12	0	<=	0.900001
				c13	0	<=	0.900001
				C14	0	<=	0.900001
				c1	0.900001	<=	0.900001
				c2	0.700001	<=	0.900001
				c3	0.700001	<=	0.900001
				c4	0.800001	<=	0.900001
				c5	0.5	<=	0.900001
				c6	0.700001	<=	0.900001
				c7	0.600001	<=	0.900001
				c8	0.700001	<=	0.900001
				c9	0.800001	<=	0.900001
				c10	0.5	<=	0.900001
				c12	0.700001	<=	0.900001
				c13	0.800001	<=	0.900001
				c14	0.900001	<=	0.900001
					1	=	1
[truncated: 8 more columns]

## Sheet: 5
	k	w1	w2	w3	w4	w5	w6	w7	w8	w9	w10	w11	w12	w13	w14
	0	0	0	0	0	0	0	0	0	0	0	0	0	0	0
	C1			C2			C3			C4			C5			C6			C7			C8			C9			C10			C11			C12			C13			C14
C1	0.5	0.5	0.5	0.5	0.6	0.5	0.65	0.6	0.6	0.6	0.6	0.65	0.7	0.8	0.7	0.7	0.6	0.6	0.6	0.6	0.7	0.6	0.65	0.6	0.6	0.8	0.6	0.9	0.9	0.9	0.6	0.8	0.6	0.6	0.7	0.6	0.6	0.8	0.6	0.75	0.7	0.7
C10	0.9	0.9	0.9	0.9	0.85	0.85	0.8	0.75	0.75	0.7	0.75	0.7	0.7	0.7	0.75	0.8	0.6	0.6	0.7	0.7	0.7	0.8	0.7	0.7	0.9	0.75	0.75	0.6	0.6	0.9	0.5	0.5	0.5	0.8	0.7	0.7	0.55	0.8	0.55	0.8	0.65	0.65
				min	goal	0
				c2	0	<=	0
				c3	0	<=	0
				c4	0	<=	0
				c5	0	<=	0
				c6	0	<=	0
				c7	0	<=	0
				c8	0	<=	0
				c9	0	<=	0
				C11	0	<=	0
				c12	0	<=	0
				c13	0	<=	0
				C14	0	<=	0
				c1	0	<=	0
				c2	0	<=	0
				c3	0	<=	0
				c4	0	<=	0
				c5	0	<=	0
				c6	0	<=	0
				c7	0	<=	0
				c8	0	<=	0
				c9	0	<=	0
				C11	0	<=	0
				c12	0	<=	0
				c13	0	<=	0
				c14	0	<=	0
					0	=	1

## Sheet: 6
	k	w1	w2	w3	w4	w5	w6	w7	w8	w9	w10	w11	w12	w13	w14
	0.900001	0	0	0	0	0	0	0	0	0	0	1	0	0	0
	C1			C2			C3			C4			C5			C6			C7			C8			C9			C10			C11			C12			C13			C14
C1	0.5	0.5	0.5	0.5	0.6	0.5	0.65	0.6	0.6	0.6	0.6	0.65	0.7	0.8	0.7	0.7	0.6	0.6	0.6	0.6	0.7	0.6	0.65	0.6	0.6	0.8	0.6	0.9	0.9	0.9	0.6	0.8	0.6	0.6	0.7	0.6	0.6	0.8	0.6	0.75	0.7	0.7
C10	0.9	0.9	0.9	0.9	0.85	0.85	0.8	0.75	0.75	0.7	0.75	0.7	0.7	0.7	0.75	0.8	0.6	0.6	0.7	0.7	0.7	0.8	0.7	0.7	0.9	0.75	0.75	0.6	0.6	0.9	0.5	0.5	0.5	0.8	0.7	0.7	0.55	0.8	0.55	0.8	0.65	0.65
				min	goal	k
				c2	0	<=	0.900001
				c3	0	<=	0.900001
				c4	0	<=	0.900001
				c5	0	<=	0.900001
				c6	0	<=	0.900001
				c7	0	<=	0.900001
				c8	0	<=	0.900001
				c9	0	<=	0.900001
				C11	0.800001	<=	0.900001
				c12	0	<=	0.900001
				c13	0	<=	0.900001
				C14	0	<=	0.900001
				c1	0	<=	0.900001
				c2	0	<=	0.900001
				c3	0	<=	0.900001
				c4	0	<=	0.900001
				c5	0	<=	0.900001
				c6	0.600001	<=	0.900001
				c7	0	<=	0.900001
				c8	0	<=	0.900001
				c9	0.750001	<=	0.900001
				C11	0.5	<=	0.900001
				c12	0	<=	0.900001
				c13	0	<=	0.900001
				c14	0.650001	<=	0.900001
					1	=	1

## Sheet: 7
	k	w1	w2	w3	w4	w5	w6	w7	w8	w9	w10	w11	w12	w13
	0.900001	0	0	0	0	0	0	0	0	0	0	1	0	0
	C1			C2			C3			C4			C5			C6			C7			C8			C9			C10			C11			C12			C13			C14
C1	0.5	0.5	0.5	0.5	0.6	0.5	0.65	0.6	0.6	0.6	0.6	0.65	0.7	0.8	0.7	0.7	0.6	0.6	0.6	0.6	0.7	0.6	0.65	0.6	0.6	0.8	0.6	0.9	0.9	0.9	0.6	0.8	0.6	0.6	0.7	0.6	0.6	0.8	0.6	0.75	0.7	0.7
C10	0.9	0.9	0.9	0.9	0.85	0.85	0.8	0.75	0.75	0.7	0.75	0.7	0.7	0.7	0.75	0.8	0.6	0.6	0.7	0.7	0.7	0.8	0.7	0.7	0.9	0.75	0.75	0.6	0.6	0.9	0.5	0.5	0.5	0.8	0.7	0.7	0.55	0.8	0.55	0.8	0.65	0.65
				min	goal	k
				c2	0	<=	0.900001
				c3	0	<=	0.900001
				c4	0	<=	0.900001
				c5	0	<=	0.900001
				c6	0	<=	0.900001
				c7	0	<=	0.900001
				c8	0	<=	0.900001
				c9	0	<=	0.900001
				C11	0.600001	<=	0.900001
				c12	0	<=	0.900001
				c13	0	<=	0.900001
				C14	0	<=	0.900001
				c1	0	<=	0.900001
				c2	0	<=	0.900001
				c3	0	<=	0.900001
				c4	0	<=	0.900001
				c5	0	<=	0.900001
				c6	0.600001	<=	0.900001
				c7	0	<=	0.900001
				c8	0	<=	0.900001
				c9	0.750001	<=	0.900001
				C11	0.5	<=	0.900001
				c12	0	<=	0.900001
				c13	0	<=	0.900001
				c14	0.650001	<=	0.900001
					1	=	1

[truncated: 2 more sheets: ترکیب, LINGO]
